# Supplementary material for: Thrombospondin 1 Mediates Autophagy Upon Inhibition of the Rho-Associated Protein Kinase Inhibitor
Source: Cells. 2024 Nov 18;13(22):1907. doi: 10.3390/cells13221907 (PMC11593289; doi:10.3390/cells13221907)
Supplement: Supplementary file 1 [file cells-13-01907-s001.zip]

Archive with 1 entries (1 files):
- cells-3257687-supplementary.pdf
